# Supplementary material for: Intermedin Alleviates Vascular Calcification in CKD through Sirtuin 3-Mediated Inhibition of Mitochondrial Oxidative Stress
Source: Pharmaceuticals (Basel). 2022 Oct 2;15(10):1224. doi: 10.3390/ph15101224 (PMC9608591; doi:10.3390/ph15101224)
Supplement: Supplementary file 1 [file pharmaceuticals-15-01224-s001.zip]

Archive with 1 entries (1 files):
- pharmaceuticals-1906500-supplementary.pdf
